# Supplementary material for: Burden of Oral Cancer on the 10 Most Populous Countries from 1990 to 2019: Estimates from the Global Burden of Disease Study 2019
Source: Int J Environ Res Public Health. 2022 Jan 13;19(2):875. doi: 10.3390/ijerph19020875 (PMC8775770; doi:10.3390/ijerph19020875)
Supplement: Supplementary file 1 [file ijerph-19-00875-s001.zip]

Archive with 1 entries (1 files):
- ijerph-1523115-supplementary.pdf
